# Supplementary material for: Dissection of Functional Domains of Orc1-2, the Archaeal Global DNA Damage-Responsive Regulator
Source: Int J Mol Sci. 2022 Nov 23;23(23):14609. doi: 10.3390/ijms232314609 (PMC9738581; doi:10.3390/ijms232314609)
Supplement: Supplementary file 1 [file ijms-23-14609-s001.zip]

Archive with 1 entries (1 files):
- ijms-2020475-supplementary.pdf
